# Supplementary material for: Development of Copper Complexes with Diimines and Dipicolinate as Anticancer Cytotoxic Agents
Source: Pharmaceutics. 2023 Apr 27;15(5):1345. doi: 10.3390/pharmaceutics15051345 (PMC10221202; doi:10.3390/pharmaceutics15051345)
Supplement: Supplementary file 1 [file pharmaceutics-15-01345-s001.zip]

Archive with 1 entries (1 files):
- pharmaceutics-2252491-supplementary.pdf
